# Supplementary material for: Microglia Depletion Attenuates the Pro-Resolving Activity of the Formyl Peptide Receptor 2 Agonist AMS21 Related to Inhibition of Inflammasome NLRP3 Signalling Pathway: A Study of Organotypic Hippocampal Cultures
Source: Cells. 2023 Nov 3;12(21):2570. doi: 10.3390/cells12212570 (PMC10648897; doi:10.3390/cells12212570)
Supplement: Supplementary file 1 [file cells-12-02570-s001.zip]

Archive with 1 entries (1 files):
- cells-2649084-supplementary.pdf
